# Supplementary material for: Flow Cytometric Assessment of Pertactin- and Tetanus Toxoid-Specific B-Cell Kinetics After Tdap Booster Vaccination in Healthy Adults
Source: Vaccines (Basel). 2026 Mar 26;14(4):297. doi: 10.3390/vaccines14040297 (PMC13120655; doi:10.3390/vaccines14040297)
Supplement: Supplementary file 1 [file vaccines-14-00297-s001.zip]

Archive with 1 entries (1 files):
- vaccines-4179852-supplementary.pdf
